# Supplementary material for: Elucidation of GPR55-Associated Signaling behind THC and LPI Reducing Effects on Ki67-Immunoreactive Nuclei in Patient-Derived Glioblastoma Cells
Source: Cells. 2023 Nov 17;12(22):2646. doi: 10.3390/cells12222646 (PMC10670585; doi:10.3390/cells12222646)
Supplement: Supplementary file 1 [file cells-12-02646-s001.zip]

Archive with 1 entries (1 files):
- cells-2575477-supplementary.pdf
